# Supplementary material for: Equity Analysis of Repeated Cross-Sectional Survey Data on Mental Health Outcomes in Saskatchewan, Canada during COVID-19 Pandemic
Source: Int J Environ Res Public Health. 2022 Oct 24;19(21):13808. doi: 10.3390/ijerph192113808 (PMC9655244; doi:10.3390/ijerph192113808)
Supplement: Supplementary file 1 [file ijerph-19-13808-s001.zip]

Archive with 1 entries (1 files):
- ijerph-1934032-supplementary.pdf
